# Supplementary material for: Targeting glutamine metabolism improves sarcoma response to radiation therapy in vivo
Source: Commun Biol. 2024 May 20;7:608. doi: 10.1038/s42003-024-06262-x (PMC11106276; doi:10.1038/s42003-024-06262-x)
Supplement: Supplementary file 4 — Supplementary data 1 [file 42003_2024_6262_MOESM4_ESM.xlsx]

## Sheet: Figure 1b-1d
Mouse (Tumor) ID	Genotype
#1	P7NP
#2	P7NP
#3	P7NP
#4	P7NP
#5	P7NP
Metabolite	Chemical formula	Muscle1	Muscle2	Muscle3	Muscle4	Muscle5	Sarcoma1	Sarcoma2	Sarcoma3	Sarcoma4	Sarcoma5
Creatinine	C4H7N3O	4.76801e+08	3.79684e+08	5.22478e+08	6.50711e+08	4.6083e+08	2.45581e+08	2.35825e+08	2.41478e+08	2.55849e+08	2.27895e+08
Creatine	C4H9N3O2	11797574285	11699527167	14075295796	14409189156	13304903348	4028421646	4987390467	4950263533	4081723400	3756879557
Phosphodimethylethanolamine	C4H12NO4P	151454	1.33058e+06	17930.4	35472.2	548540	628852	5.57308e+06	2.55985e+06	740337	4.09506e+06
2-Deoxy-D-Ribose	C5H10O4	34127.3	122013	1000	30811.9	75227.6	429243	349324	357195	474049	132775
L-Cysteinylglycine	C5H10N2O3S	6.51286e+06	6.11877e+06	3.34017e+06	4.86153e+06	4.95515e+06	9.16521e+06	1.40271e+07	1.56038e+07	9.51746e+06	1.32853e+07
Choline Phosphate	C5H14NO4P	3.78055e+08	1127831732	1.73827e+08	2.66089e+08	5.03481e+08	1110059836	6005502626	3982537226	1085004475	4622804050
Nicotinamide	C6H6N2O	1955754327	1031436403	1637346824	1763955947	1077277257	1156359771	1349158341	1277660939	1277600907	8.10499e+08
Urocanate	C6H6N2O2	6.85791e+06	4.01365e+06	1.58872e+06	7.0683e+06	1.73957e+06	5.79365e+06	5.54205e+06	3.39348e+06	4.98631e+06	4.48788e+06
Methylimidazoleacetic Acid	C6H8N2O2	5.54178e+06	1.12102e+06	2.23041e+06	2.80722e+06	1.74962e+06	1.86816e+07	2.07283e+06	7.47802e+06	1.51801e+07	6.55819e+06
4-Imidazolone-5-Propanoate	C6H8N2O3	2.82314e+06	1.87061e+06	897044	862043	1.03164e+06	5.07324e+06	4.98745e+06	2.08912e+06	4.60461e+06	1.24446e+06
D-Alanyl-D-Alanine	C6H12N2O3	593914	419161	240072	542095	564846	1.90549e+06	1.25824e+06	1.511e+06	2.05139e+06	1.44627e+06
Citr_L[E]	C6H13N3O3	8.46707e+07	8.14558e+07	1.01834e+08	9.69367e+07	1.08873e+08	9.49798e+07	7.66073e+07	1.03969e+08	9.42724e+07	8.1806e+07
D-Glucosamine	C6H13NO5	2.0254e+06	1.63037e+06	1.26507e+06	2.63723e+06	1.59709e+06	432770	93003.8	32829.3	469870	25023.5
Benzoate	C7H6O2	7.76217e+06	5.55799e+06	5.79637e+06	7.76215e+06	4.35645e+06	1.38986e+07	1.19299e+07	1.43548e+07	1.41296e+07	7.78287e+06
1-Methylnicotinamide	C7H8N2O	1.30303e+08	1.07102e+08	1.55295e+07	2.04574e+07	3.08791e+07	4.8155e+08	378133051	2.62897e+08	5.03668e+08	2.73929e+08
N(2)-Acetyl-L-Ornithine	C7H14N2O3	3.4629e+06	2.05022e+06	2.36477e+06	1.89781e+06	3.3348e+06	6.38249e+06	3.84272e+06	5.75452e+06	6.46104e+06	5.79586e+06
Sn-Glycero-3-Phosphocholine	C8H20NO6P	2192168895	1272522214	4.67228e+08	5.31011e+08	805254198	5330858668	4051873901	4769259261	5631808316	2822537309
5-Amino-1-(5-Phospho-D-Ribosyl)Imidazole	C8H14N3O7P	1000	24735.7	1000	11485.2	17929.2	1.07438e+06	4.51409e+06	655986	46804.1	2.82934e+06
Coumarin	C9H6O2	4.7907e+06	2.9342e+06	3.05289e+06	4.30297e+06	2.33094e+06	7.80418e+06	6.63041e+06	7.92383e+06	7.74338e+06	4.07802e+06
N6,N6,N6-Trimethyl-L-Lysine	C9H20N2O2	1.61513e+08	1.09462e+08	2.44972e+08	3.64809e+08	3.05698e+08	8.89232e+07	8.81766e+07	1.00566e+08	9.28634e+07	8.02373e+07
L-Alanyl-L-Leucine	C9H18N2O3	176506	147535	194077	156369	186505	423339	404937	994116	356941	291162
3-Hydroxy-N6,N6,N6-Trimethyl-L-Lysine	C9H20N2O3	2.22884e+06	1.53299e+06	7.37551e+06	2.84476e+06	2.49308e+06	6.05241e+06	1.19721e+07	1.05735e+07	6.531e+06	4.35928e+06
C9H13N5O3(4)	C9H13N5O3	644265	604739	95464.4	287785	290183	1.818e+06	2.77425e+06	917971	913540	1.12048e+06
5-Hydroxyindoleacetate	C10H9NO3	316680	168609	574093	557499	604462	570857	443229	1.41256e+06	525613	1.52987e+06
N-Methyl-4,6,7-Trihydroxy-1,2,3,4-Tetrahydroisoquinoline	C10H13NO3	1.7146e+06	1.51295e+06	2.03204e+06	2.04291e+06	1.31496e+06	734919	1.41913e+06	2.02475e+06	883439	987226
Xanthosine	C10H12N4O6	158157	1000	1000	5413.68	36008.6	1.03554e+06	179422	500275	803296	642368
Glutathione	C10H17N3O6S	4.29058e+08	4.12135e+08	2.28426e+08	3.24884e+08	3.35234e+08	561120411	9.0375e+08	9.54347e+08	6.55007e+08	8.32043e+08
N-Ribosylnicotinamide	C11H14N2O5	677209	406706	675658	172356	599322	2.28339e+06	2.36188e+06	2.01259e+06	2.08305e+06	1.76024e+06
5-Methylthioadenosine	C11H15N5O3S	4.80828e+06	3.93063e+06	5.53729e+06	6.31974e+06	5.49924e+06	1.6231e+06	1.82683e+06	2.52719e+06	8.56788e+06	1.86516e+06
N-Acetylneuraminic Acid	C11H19NO9	1.29218e+06	771726	568750	1.26395e+06	904400	3.68401e+06	3.52554e+06	3.80278e+06	3.89646e+06	4.37701e+06
NeuNGc	C11H19NO10	2.20178e+06	1.42801e+06	1.24416e+06	1.59018e+06	2.81533e+06	3.44645e+06	5.60068e+06	2.40128e+06	3.90418e+06	6.39928e+06
3(S)10(R)-OH-Octadeca-6-Trans-4,1,2-Cis-Trienoate	C18H30O4	281078	300810	300545	349539	365977	529457	129961	4.29947e+06	395413	185725
CMP-2-Aminoethylphosphonate	C11H20N4O10P2	1000	1000	1000	1000	1000	789402	1.00351e+06	812742	985917	685359
CDP-Ethanolamine	C11H20N4O11P2	4.05343e+06	2.6126e+06	1.84456e+06	1.74305e+06	1.67294e+06	1.28277e+07	1.35861e+07	1.51408e+07	1.46056e+07	1.27384e+07
Acetyl Adenylate	C12H16N5O8P	1000	1000	16205.1	13044.3	28194.1	1000	1000	1000	1000	1000
Beta-1-4-Mannose-N-Acetylglucosamine	C14H25NO11	247189	224442	10357.2	183397	26812.3	384839	758083	948338	462071	621231
CMP-N-Trimethyl-2-Aminoethylphosphonate	C14H26N4O10P2	1000	1000	1000	1000	1000	1.2472e+06	877432	1.42868e+06	1.43988e+06	1.52811e+06
CDPcholine	C14H26N4O11P2	1.06869e+07	6.79953e+06	5.09021e+06	3.73575e+06	4.20813e+06	4.59645e+07	4.05501e+07	5.36447e+07	5.09428e+07	4.83104e+07
GSSG	C20H32N6O12S2	8.70516e+06	1.00566e+07	3.99529e+06	9.27012e+06	7.2419e+06	1.56735e+07	2.6125e+07	4.1453e+07	1.83338e+07	2.84068e+07
CMP-N-Acetyl-Beta-Neuraminate	C20H31N4O16P	433070	808694	50176.7	580156	180723	1.46898e+06	1.75449e+06	3.57206e+06	1.62057e+06	2.205e+06
NAD+	C21H27N7O14P2	1.49964e+07	2.51861e+07	2.16085e+07	1.98817e+07	2.28657e+07	1.9532e+07	3.51094e+07	1.39959e+07	2.20392e+07	2.65256e+07
NADP+	C21H28N7O17P3	1000	1000	1000	41701.9	1000	189834	786677	278648	383841	489700
Flavin Adenine Dinucleotide Oxidized	C27H33N9O15P2	345080	233792	289223	294741	340627	318435	477511	465484	326548	287734
Bilirubin	C33H36N4O6	874527	503946	149412	2.80928e+06	455243	1.48454e+06	1.06632e+06	384508	1.53365e+06	1.74358e+06
Ureidopropionic Acid/Glycyl-Glycine	C4H8N2O3	4.87323e+07	4.27066e+07	4.47311e+07	5.00304e+07	3.77636e+07	9.89139e+07	7.54332e+07	9.11047e+07	9.89867e+07	4.59812e+07
Acetamidopropanal	C5H9NO2	4.31177e+08	3.61186e+08	3.75878e+08	4.7539e+08	3.46724e+08	1334511350	1166098646	1160388799	1366804972	9.83199e+08
Ornithine	C5H12N2O2	6.15127e+06	8.94827e+06	4.54898e+06	1.01631e+07	7.34247e+06	9.15978e+06	2.72085e+07	9.65239e+06	1.03441e+07	1.08943e+07
3-Ureidoisobutyrate/Glycylsarcosine	C5H10N2O3	7.76903e+08	7.66208e+08	1215558237	9.98899e+08	8.50338e+08	2.35967e+08	3.8595e+08	6.49216e+08	237283773	235958081
C6H11No3(4)	C6H11NO3	3.79727e+06	4.00342e+06	2.45156e+06	3.07028e+06	3.71221e+06	6.35529e+06	1.01105e+07	2.2665e+07	6.50715e+06	1.32433e+07
(R)-Mevalonate	C6H12O4	4.74974e+06	4.25286e+06	6.84285e+06	5.55521e+06	5.08737e+06	1.25753e+06	2.11693e+06	3.61272e+06	1.06804e+06	1.3187e+06
Spermidine Dialdehyde-2	C7H13NO2	3.17584e+07	25523971	1.80004e+07	1.5046e+07	3.46338e+07	3.99475e+07	3.56339e+07	2.87162e+07	3.69843e+07	6.59716e+07
Acetylcholine/4-(Trimethylammonio)Butanoate	C7H15NO2	1.42593e+08	1.05016e+08	1.23275e+08	1.02985e+08	8.447e+07	1.04959e+08	1.73805e+08	2.14478e+08	1.0696e+08	1.39997e+08
Isoputreanine/Putreanine	C7H16N2O2	1.42797e+07	1.03962e+07	2.52343e+07	3.15918e+07	3.6166e+07	2.39617e+07	1.99603e+07	2.51896e+07	1.79732e+07	2.35148e+07
Glycylproline/L-Prolinylglycine	C7H12N2O3	1.78822e+06	1.44733e+06	1.60488e+06	1.59812e+06	1.17316e+06	3.21937e+06	3.45128e+06	5.12205e+06	2.85881e+06	2.83701e+06
Gama-L-Glutamyl-L-Alanine/5-L-Glutamyl-L-Alanine-1	C8H14N2O5	29175.2	15077.2	1000	10986.1	3787.9	177450	179221	68059.9	135703	67578.6
C9H8O3(3)	C9H8O3	1.62097e+07	1.08438e+07	1.10964e+07	1.73782e+07	8.88387e+06	2.88978e+07	2.35574e+07	2.94805e+07	2.95358e+07	1.51323e+07
(-)-Salsolinol/N,N-Dimethyldopaminequinone-1	C10H13NO2	1.17076e+06	1.16207e+06	638358	639241	641163	1.99408e+06	5.42768e+06	2.71866e+06	2.05739e+06	1.51274e+06
L-Kynurenine	C10H12N2O3	841657	609657	1.54932e+06	1.5984e+06	1.64198e+06	1.58288e+06	1.29206e+06	3.92119e+06	1.57724e+06	4.04204e+06
Methyl Indole-3-Acetate	C11H11NO2	104790	51497.8	98706.1	98293.7	46078.4	147464	204177	147932	277305	99098.1
Sphingosine/(2S)-1-Hydroxy-3-Oxooctadecan-2-Aminium	C18H37NO2	1.0895e+07	8.06544e+06	4.0348e+06	6.25252e+06	5.38188e+06	3.25712e+07	2.52495e+07	2.53663e+07	3.61354e+07	4.49593e+07
C20H30O(4)	C20H30O	710568	211216	6152.83	69432.9	65312.3	2.69818e+06	1.38624e+06	1.68104e+06	2.46925e+06	2.06776e+06
C27H44O2(5)	C27H44O2	981153	1.1597e+06	821741	1.05609e+06	1.06008e+06	1.23672e+06	900126	1.78716e+06	1.56314e+06	1.9799e+06
C27H44O3(5)	C27H44O3	184326	25211	222011	204546	217979	723680	689476	2.38051e+06	825640	1.99784e+06
C27H42O4(3)	C27H42O4	39579.6	16965.2	5997.65	14641.4	38043.6	462798	20231.9	41793.8	458214	147292
5-Guanidino-2-Oxopentanoic Acid	C6H11N3O3	5.37878e+06	3.56858e+06	6.35505e+06	1.25408e+07	8.63301e+06	5.58626e+06	737390	2.80611e+06	6.60771e+06	3.73432e+06
Phenylacetaldehyde	C8H8O	172951	122058	244450	177184	93393.5	925373	669561	776704	1.0775e+06	499528
L-Serine	C3H7NO3	5.00612e+07	5.8653e+07	5.59618e+07	7.43465e+07	4.74665e+07	4.41055e+07	8.60279e+07	5.28933e+07	4.43872e+07	3.12158e+07
L-Cysteine	C3H7NO2S	2.3469e+06	2.09705e+06	970870	1.45167e+06	920495	5.01741e+06	9.48888e+06	5.54628e+06	5.13707e+06	5.35471e+06
NN-Dimethylglycine	C4H9NO2	6.6358e+06	7.09987e+06	5.5242e+06	9.22295e+06	8.85319e+06	1.02742e+07	1.04074e+07	7.9632e+06	1.0311e+07	1.33325e+07
L-Asparagine	C4H8N2O3	4.86215e+07	4.26309e+07	4.46223e+07	4.99378e+07	3.7671e+07	9.86921e+07	7.52665e+07	9.08832e+07	9.88159e+07	4.58481e+07
Choline	C5H13NO	1838884424	2042147560	2082743485	2409508225	2343098357	2013417393	2184642732	1666757605	2021487800	1397794062
L-Methionine	C5H11NO2S	8.36597e+07	7.05858e+07	60310965	8.62837e+07	5.05251e+07	1.42384e+08	1.29091e+08	1.17072e+08	1.40136e+08	7.08974e+07
L-Histidine	C6H9N3O2	1.93216e+08	1.64315e+08	1.84273e+08	2.25758e+08	2.00203e+08	2.52976e+08	1.19722e+08	1.57473e+08	3.09595e+08	1.00579e+08
L-Phenylalanine	C9H11NO2	3.90397e+08	3.3687e+08	2.81293e+08	3.36331e+08	2.59593e+08	6.72855e+08	6.93696e+08	6.10018e+08	7.25548e+08	4.47814e+08
Biotin	C10H16N2O3S	2.44013e+06	1.62184e+06	1.10381e+06	1.892e+06	1.50929e+06	6.22887e+06	4.24857e+06	7.52331e+06	6.21825e+06	4.56622e+06
S-Adenosyl-L-Homocysteine	C14H20N6O5S	1.40487e+06	1.48e+06	1.39425e+06	2.06971e+06	1.05673e+06	1.67057e+06	995430	1.71914e+06	1.73491e+06	1.48095e+06
S-Adenosyl-L-Methionine	C15H22N6O5S	8.65644e+06	5.79246e+06	7.12218e+06	8.38406e+06	8.2679e+06	1.67394e+07	1.87372e+07	2.05376e+07	1.95626e+07	1.83664e+07
Riboflavin	C17H20N4O6	677374	386796	227515	381936	355048	1.09192e+06	544244	1.25189e+06	1.13234e+06	1.19501e+06
Coenzyme A	C21H36N7O16P3S	6.04577e+06	5.01236e+06	5.94555e+06	7.45059e+06	5.64489e+06	890567	4.5039e+06	3.30696e+06	980864	1.84404e+06
L-Threonine	C4H9NO3	7.16279e+07	8.18186e+07	5.62997e+07	8.1431e+07	5.17409e+07	1.38428e+08	1.75201e+08	1.39258e+08	1.40232e+08	9.56142e+07
Glycine Betaine	C5H11NO2	9.31142e+08	9.86331e+08	6.2299e+08	8.01907e+08	6.50381e+08	1632100699	2144397117	2368112785	1514543038	1632005619
L-Glutamine	C5H10N2O3	7.75802e+08	765155581	1214177511	9.97483e+08	8.493e+08	2.35313e+08	3.85213e+08	648049716	2.36717e+08	235406891
L-Tyrosine	C9H11NO3	6.38159e+07	4.48896e+07	4.53845e+07	6.93096e+07	3.56441e+07	1.09217e+08	9.02212e+07	1.12624e+08	1.12991e+08	6.01711e+07
L-Alanine	C3H7NO2	2.43814e+08	2.44871e+08	2.72029e+08	2.86878e+08	2.55772e+08	1.94944e+08	1.97233e+08	2.37258e+08	1.96309e+08	1.58457e+08
L-Proline	C5H9NO2	4.31177e+08	3.61186e+08	3.75878e+08	4.7539e+08	3.46724e+08	1334511350	1166098646	1160388799	1366804972	9.83199e+08
Acetyl-CoA	C23H38N7O17P3S	7808.16	1000	1000	8685.03	1000	53500.4	190572	99586.8	35967.6	53881.5
Isobutyryl-CoA	C25H42N7O17P3S	1000	1000	41187.1	1000	1000	13643.6	1000	1000	1000	1000
Cystathionine	C7H14N2O4S	803202	1.08041e+06	376278	613861	523660	2.03874e+06	6.48087e+06	3.95277e+06	2.02385e+06	1.39196e+06
Adenosine	C10H13N5O4	2.41143e+07	4.55792e+07	1.6879e+07	2.00176e+07	2.49874e+07	92122386	215624677	1.94556e+08	1.02051e+08	2.10557e+08
2-Deoxycytidine	C9H13N3O4	1.5099e+06	975592	792912	1.7742e+06	908209	3.37759e+06	2.12215e+06	4.25043e+06	3.36245e+06	3.21283e+06
Adenine	C5H5N5	1.40125e+07	1.5428e+07	1.01377e+07	8.99789e+06	1.52688e+07	4.83931e+07	4.1803e+07	6.73076e+07	5.90845e+07	7.03596e+07
Guanine	C5H5N5O	763075	418477	383577	782415	499776	2.04862e+06	1.31039e+06	2.20572e+06	2.06648e+06	2.27158e+06
Cytosine	C4H5N3O	2.38154e+07	1.48948e+07	1.18952e+07	2.59637e+07	1.46387e+07	4.64322e+07	3.13962e+07	5.81333e+07	4.05258e+07	4.5712e+07
Thymine/Imidazol-4-ylacetate	C5H6N2O2	3.8264e+06	2.62146e+06	6.10099e+06	6.64487e+06	5.03063e+06	4.35052e+06	3.31977e+06	7.8924e+06	4.24142e+06	7.77226e+06
(R)-Carnitine	C7H15NO3	1075490135	1631997082	1120238895	1245330476	1125515715	1037595256	2283493731	1897004816	1215112280	1638129884
Acetyl Carnitine	C9H17NO4	2192079036	1927999379	1944893390	1937637254	1929629592	1482196478	2094036788	2514646243	1500191151	1857187835
Propionyl Carnitine	C10H19NO4	6.66905e+07	7.42153e+07	7.96221e+07	5.42076e+07	6.26886e+07	6.1869e+07	1.25391e+08	9.00063e+07	6.03071e+07	6.02402e+07
Butyryl Carnitine	C11H21NO4	2.91189e+08	1.51519e+08	1.95053e+08	1.72896e+08	1.90297e+08	2.23283e+08	3.93953e+08	4.35486e+08	2.43096e+08	3.48795e+08
3-Hydroxy-Isovaleryl Carnitine	C11H21NO5	1.58332e+08	5.69156e+07	2.00848e+08	1.00545e+08	1.31267e+08	1.05574e+08	8.15884e+07	3.74064e+08	114458479	1.80507e+08
Succinyl Carnitine	C11H19NO6	1.14376e+07	1.0796e+07	8.86571e+06	4.34655e+06	8.98293e+06	2.21947e+06	7.3012e+06	3.45076e+06	2.49964e+06	3.55391e+06
Tiglyl Carnitine	C12H21NO4	2.70518e+06	4.98873e+06	3.1903e+06	6.02894e+06	3.34768e+06	1.58767e+06	8.10904e+06	2.62807e+06	1.68874e+06	2.30175e+06
3-Hydroxy-Isovaleryl Carnitine	C12H23NO5	1.127e+07	2.04018e+07	1.37116e+07	1.79701e+07	1.73722e+07	8.03559e+06	3.47101e+07	1.00029e+07	8.66434e+06	7.98289e+06
Glutaryl Carnitine	C12H21NO6	47779.1	48649.5	11429.4	7421.64	1000	5596.75	108626	62778.1	1000	23435.5
Octenoyl Carnitine	C15H27NO4	3.67357e+06	1.20732e+06	2.05152e+06	1.47596e+06	1.8724e+06	1.41001e+06	2.14217e+06	2.09056e+06	1.54375e+06	1.0094e+06
Octanoyl Carnitine	C15H29NO4	2.72657e+07	8.25039e+06	1.81476e+07	1.06929e+07	1.76447e+07	7.00533e+06	1.30633e+07	1.16699e+07	8.0799e+06	8.55459e+06
Decenoyl Carnitine	C17H31NO4	3.19085e+06	2.21144e+06	4.56652e+06	3.40669e+06	4.04263e+06	860701	2.25332e+06	1.86829e+06	1.01817e+06	1.60589e+06
Decanoyl Carnitine	C17H33NO4	1.43534e+07	6.81804e+06	1.28071e+07	7.90835e+06	1.47849e+07	3.38764e+06	9.87124e+06	8.81524e+06	4.03148e+06	6.62931e+06
Tetradecenoyl Carnitine	C21H39NO4	2.02261e+06	1.11449e+06	1.59299e+06	1.02639e+06	1.17107e+06	1.32377e+06	1.18617e+06	1.67921e+06	1.40224e+06	984884
Pendtadenoyl Carnitine	C22H43NO4	2.57948e+06	1.44271e+06	1.18812e+06	1.91757e+06	1.18289e+06	1.97835e+06	2.74086e+06	1.64273e+06	2.51773e+06	1.61108e+06
Palmitoyl Carnitine	C23H45NO4	2.24157e+08	129778247	1.3509e+08	9.38627e+07	1.41003e+08	1.56732e+08	2.51218e+08	1.35458e+08	206489426	1.79454e+08
3-Hydroxyhexadecenoyl Carnitine	C23H43NO5	1.20108e+06	1.33194e+06	1.10162e+06	934752	1.14661e+06	1.23362e+06	674969	1.11703e+06	1.24632e+06	911313
3-Hydroxyhexadecanoyl Carnitine	C23H45NO5	1.08371e+07	5.62235e+06	6.80908e+06	3.68598e+06	8.22716e+06	4.4872e+06	4.64437e+06	9.98911e+06	5.40011e+06	9.90196e+06
Heptadecanoyl Carnitine	C24H47NO4	4.31666e+06	2.2686e+06	1.82195e+06	4.07219e+06	1.88607e+06	2.68437e+06	2.76322e+06	2.06819e+06	3.56728e+06	2.59924e+06
Stearoyl Carnitine	C25H49NO4	4.42177e+07	3.11172e+07	2.74779e+07	2.42277e+07	3.31094e+07	3.62587e+07	3.23246e+07	4.0041e+07	4.70782e+07	9.98355e+07
Tetracosatetraenoyl Carnitine	C31H53NO4	1000	1000	1000	1000	1000	101352	35697.5	72219.3	108605	323337
Tetradecanoyl Carnitine(Myristoyl Carnitine)	C21H41NO4	6.23536e+07	1.94582e+07	2.70113e+07	1.5162e+07	3.24484e+07	2.84668e+07	7.04522e+07	4.07271e+07	3.41698e+07	4.767e+07
Trans-Hexadec-2-Enoyl Carnitine	C23H43NO4	9.41109e+07	3.58337e+07	7.11689e+07	3.84153e+07	4.85263e+07	4.28865e+07	5.87865e+07	5.68291e+07	5.63203e+07	3.82548e+07
Alpha-Linolenyl Carnitine/Gamma-Linolenyl Carnitine	C25H43NO4	9.17318e+06	6.42936e+06	6.45137e+06	4.99832e+06	7.72349e+06	4.35995e+06	4.79097e+06	4.29253e+06	5.3857e+06	2.72631e+06
Linoleyl Carnitine/Linoelaidyl Carnitine	C25H45NO4	152720100	8.61332e+07	1.27895e+08	7.98332e+07	1.23432e+08	6.61579e+07	8.42934e+07	5.52665e+07	8.83017e+07	5.5948e+07
Elaidic Carnitine/Vaccenyl Carnitine	C25H47NO4	2.32767e+08	1.26723e+08	2.26891e+08	156892837	1.76782e+08	1.29205e+08	1.68138e+08	139060092	1.7085e+08	1.32146e+08
Lauroyl Carnitine	C19H37NO4	3.07916e+07	1.12511e+07	1.79485e+07	9.14432e+06	2.01788e+07	9.72971e+06	2.4067e+07	1.84525e+07	1.134e+07	1.40137e+07
1-Methylpyrrolinium	C5H9N	1.96783e+07	1.48472e+07	3.13061e+07	6.87181e+07	4.65665e+07	2.26143e+07	2.75559e+07	2.39846e+07	2.30696e+07	2.19621e+07
Glycine	C2H5NO2	2.81491e+07	4.17507e+07	3.81032e+07	4.88346e+07	3.48594e+07	4.50887e+07	7.08845e+07	5.07221e+07	4.50878e+07	33524642
Trimethylamine N-Oxide	C3H9NO	1.91481e+07	7.79544e+06	2.50779e+07	5.67369e+07	2.71561e+07	1.74427e+07	8.58827e+06	3.35083e+07	1.78991e+07	4.40317e+07
Methionine Sulfoxide		1.20205e+06	1.28348e+06	1.19826e+06	2.27569e+06	1.42833e+06	2.31715e+06	1.47607e+06	1.99653e+06	2.56006e+06	1.49166e+06
Hypotaurine	C2H7NO2S	2.67682e+06	2.96365e+06	973647	2.29437e+06	1.6466e+06	6.13235e+06	7.028e+06	1.29825e+07	5.89866e+06	1.54345e+06
Taurine	C2H7NO3S	6094657383	6123038540	6022386371	7049851302	6052278700	2725090901	4751636568	4047810394	2936718963	3332481179
Glycerol 3-Phosphate	C3H9O6P	1.30688e+08	2.31649e+08	2.20258e+08	1.59607e+08	3.84625e+08	4.65017e+07	1.20757e+08	9.03694e+07	5.07945e+07	4.54314e+07
O-Phospho-L-Serine	C3H8NO6P	377267	317486	88629.3	267054	329948	7208.25	71407.2	61522.8	381234	1000
L-Erythrulose	C4H8O4	3.4214e+06	2.87896e+06	2.17881e+06	4.27206e+06	2.46352e+06	1.09916e+06	518282	485469	1.13556e+06	481853
L-Threonate	C4H8O5	2.49348e+07	1.64404e+07	1.24596e+07	4.61259e+07	1.82143e+07	4.22701e+07	3.11302e+07	3.39703e+07	3.65036e+07	3.55456e+07
Allantoate	C4H8N4O4	36608.6	13488	16899.6	26963.2	29766.7	1000	11867.1	3238.58	1000	2835.94
D-Erythrose 4-Phosphate	C4H9O7P	3.01453e+07	2.44381e+07	3.48501e+07	2.32948e+07	4.47935e+07	2.08901e+06	2.77936e+06	1.57987e+06	2.46663e+06	1.22068e+06
N-Phosphocreatinate	C4H10N3O5P	124473	267623	422572	116133	4.01471e+06	5.16513e+06	3.51071e+07	1.51782e+07	5.98639e+06	2.28691e+07
3-Methyl-2-Oxobutanoate	C5H8O3	831961	1.18322e+06	1.11066e+06	1.28679e+06	4.43522e+06	2.24426e+06	1.29575e+06	1.80184e+06	1.6921e+06	1.88234e+06
Beta-Hydroxy-Beta-Methylbutyrate	C5H10O3	1.18154e+07	7.06443e+06	4.33538e+06	3.78781e+06	4.18796e+06	1.95167e+07	1.1109e+07	1.24479e+07	2.18574e+07	8.42152e+06
Xanthine	C5H4N4O2	1.88335e+08	1.38957e+08	8.06093e+07	1.3205e+08	9.86495e+07	3.26882e+08	2.54574e+08	2.71272e+08	3.85196e+08	2.60315e+08
(S)-Dihydroorotate	C5H6N2O4	90950.6	36224	11985	21531.1	27377.6	631416	124510	765116	677501	1.00567e+06
7,9-Dihydro-1H-Purine-2,6,8,8(3H)-Trione	C5H4N4O3	2.75327e+07	2.43712e+07	8.997e+06	2.27503e+07	1.27568e+07	7.01009e+07	1.0318e+08	5.69317e+07	5.5763e+07	6.76209e+07
N-Carbamoyl-L-Aspartate	C5H8N2O5	184642	74856.6	19103.6	34208.9	72515.7	1.94061e+06	694914	1.63306e+06	1.99499e+06	1.90472e+06
5-Phospho-Beta-D-Ribosylamine	C5H12NO7P	1000	24188.6	1000	1000	1000	325837	31728	385416	239340	70889.5
2-Methylglutaconic Acid	C6H8O4	6.58856e+06	5.4074e+06	4.54469e+06	8.31526e+06	5.1913e+06	1.6286e+06	525110	460165	1.65427e+06	249503
Lysine	C6H14N2O2	1.08174e+08	8.61953e+07	1.66297e+08	3.92619e+08	2.61582e+08	1.31514e+08	1.52099e+08	1.37742e+08	139486833	1.32106e+08
2-Aminomuconate	C6H7NO4	269840	268995	99878.2	161920	88704.9	166295	229397	86180.6	122238	53133.7
Arginine	C6H14N4O2	3.84147e+07	2.20551e+07	4.25736e+07	1.10502e+08	7.01905e+07	4.24556e+07	1.47468e+07	3.31785e+07	4.65097e+07	3.21952e+07
L-Fucose 1-Phosphate	C6H13O8P	4.58224e+06	5.3498e+06	2.5512e+06	3.05873e+06	3.12327e+06	7.07521e+06	1.43682e+07	5.99727e+06	7.21445e+06	1.22095e+07
D-Glucosamine 6-Phosphate	C6H14NO8P	5.38781e+06	4.52265e+06	1.76721e+06	2.04706e+06	3.49146e+06	1.6935e+07	1.83227e+07	1.62289e+07	1.68574e+07	1.18296e+07
6-Phosphogluconic Acid	C6H13O10P	1.98697e+06	1.56483e+06	1.83684e+06	1.85041e+06	2.53253e+06	2.22863e+06	1.65692e+06	2.11301e+06	1.15126e+06	1.26069e+06
3-Hydroxyanthranilate	C7H7NO3	773326	905020	487738	648152	499459	884270	1.1321e+06	923476	957542	1.23128e+06
N-Acetyl-L-Glutamate	C7H11NO5	2.08509e+06	1.13012e+06	569110	1.49358e+06	633598	4.58981e+06	2.03145e+06	3.17685e+06	3.57234e+06	1.63684e+06
N1-(5-Phospho-D-Ribosyl)Glycinamide	C7H15N2O8P	166919	89330.3	7228.76	6639.1	19348.4	837870	450458	1.28298e+06	967262	1.41952e+06
Sedoheptulose 7-Phosphate	C7H15O10P	7.74509e+06	4.7881e+06	1.55659e+06	2.47569e+06	4.10208e+06	3.40628e+07	2.26348e+07	2.83306e+07	3.56104e+07	3.4048e+07
Sedoheptulose 1,7-Bisphosphate	C7H16O13P2	108191	140482	446649	277199	359905	154115	157146	106240	58148.8	84656.7
4-Pyridoxate	C8H9NO4	332115	60687.7	16565.2	59012.4	50057.9	50929.4	47815	22562.1	136070	77559.5
Fructoseglycine	C8H15NO7	669314	500938	254089	314375	424585	1.99786e+06	2.2132e+06	1.77306e+06	2.29392e+06	1.45851e+06
N2-Formyl-N1-(5-Phospho-D-Ribosyl)Glycinamide	C8H15N2O9P	2.18128e+06	7.23792e+06	815966	1.22322e+06	687030	2.50973e+06	3.43481e+06	2.86091e+06	2.58168e+06	2.20357e+06
Nonanoate	C9H18O2	1.17649e+07	1.64083e+07	1.42461e+07	1.25096e+07	1.57989e+07	1.32853e+07	8.19962e+06	1.20323e+07	1.51703e+07	7.99501e+06
4-Hydroperoxy-2-Nonenal	C9H16O3	1.64003e+06	2.36351e+06	1.46534e+06	1.53063e+06	1.47561e+06	1.52516e+06	941780	5.32819e+06	1.44542e+06	863203
Azelaic Acid	C9H16O4	3.23246e+06	3.37072e+06	1.45253e+06	3.04907e+06	1.18928e+06	2.07572e+06	1.27215e+06	5.18507e+06	1.70731e+06	975839
(R)-Pantothenate	C9H17NO5	77950.7	78983.1	275601	381727	274648	10976	1000	67576.9	22152.3	44596.2
Carnosine	C9H14N4O3	8.34473e+08	1114386638	5.84076e+08	5.36062e+08	3.84118e+08	7.67543e+07	1.95764e+08	3.96907e+07	9.08686e+07	2.19022e+07
Gama-L-Glutamyl-L-Alpha-Aminobutyrate	C9H16N2O5	2.00277e+06	1.65043e+06	1.35051e+06	890358	1.67102e+06	3.62056e+06	2.36462e+06	3.37014e+06	3.71972e+06	2.47697e+06
Galactosylglycerol	C9H18O8	727506	611084	738148	1.11817e+06	605473	535140	523449	558755	676229	959806
S-[2-Carboxy-1-(1 H-Imidazol-4-Yl)Ethyl]-L-Cysteine	C9H13N3O4S	699730	492439	227329	500762	307470	739313	172278	393874	1.40135e+06	885559
N-Acetyl-Seryl-Aspartate	C9H14N2O7	1.52794e+06	1.34677e+06	1.44152e+06	1.27686e+06	1.72446e+06	4.26783e+06	3.57285e+06	6.00132e+06	4.33724e+06	3.59334e+06
3-Deoxy-D-Glycero-D-Galacto-2-Nonulosonic Acid	C9H16O9	2.51811e+06	3.88107e+06	4.28463e+06	6.34853e+06	6.42222e+06	1.93808e+06	1.79509e+06	2.47895e+06	3.00047e+06	2.67207e+06
2-Keto-3-Deoxy-D-Glycero-D-Galactononic Acid 9-Phosphate	C9H17O12P	1719787365	1201614014	1605920981	2376931143	1120538802	1.07952e+08	7.49841e+07	9.68732e+07	2.41449e+08	713562
Perillic Acid	C10H14O2	197410	26910.7	35497.5	125747	301025	238997	97041.5	81565.7	199283	162999
Trans-4,5-Epoxy-2(E)-Decenal	C10H16O2	734098	537492	393094	562098	474658	947660	436353	516184	878048	649163
Caprate	C10H20O2	1.457e+07	1.45567e+07	1.32805e+07	1.29977e+07	1.35911e+07	1.35576e+07	9.72607e+06	1.16988e+07	1.53114e+07	1.24058e+07
W-Hydroxydecanoic Acid	C10H20O3	1.738e+06	470562	1.24546e+06	682294	1.01395e+06	2.54667e+06	441998	1.42106e+06	2.48806e+06	3.14696e+06
N(Omega)-(L-Arginino)Succinate	C10H18N4O6	1.89588e+06	880162	1.41414e+06	1.56827e+06	1.84321e+06	1.67511e+06	656196	1.51503e+06	1.72454e+06	1.19839e+06
L-Tryptophan	C11H12N2O2	8.69753e+07	7.32009e+07	7.06489e+07	1.24361e+08	8.22573e+07	1.46371e+08	1.49246e+08	1.85375e+08	1.51727e+08	1.70456e+08
Glycyl-Phenylalanine	C11H14N2O3	772909	364060	275626	421278	206785	1.33656e+06	845663	1.40299e+06	1.25492e+06	791435
Laurate	C12H24O2	1.40106e+07	1.77932e+07	1.26006e+07	1.6239e+07	1.31492e+07	1.39369e+07	8.99673e+06	1.97901e+07	1.56063e+07	1.57648e+07
Omega Hydroxy Dodecanoate (N-C12:0)	C12H24O3	972736	163474	623768	527874	887930	1.64648e+06	316769	1.14174e+06	1.82183e+06	4.3016e+06
Fructosyllysine	C12H24N2O7	214998	153401	83331.8	386478	269891	332306	539657	195201	330660	256296
Tetradecenoate (N-C14:1)	C14H26O2	8.07097e+06	4.17496e+06	7.007e+06	7.6481e+06	5.06873e+06	1.38496e+07	2.21445e+06	1.07843e+07	1.49738e+07	1.82492e+07
Myristate	C14H28O2	6.8355e+07	7.77794e+07	7.22832e+07	7.85751e+07	6.0319e+07	6.63231e+07	3.69199e+07	1.13333e+08	7.01379e+07	7.69566e+07
6(S)-Hydroxy-Tetradeca-2E,4E,8Z-Trienoate/6(R)-Hydroxy-Tetradeca-2E,4E,8Z-Trienoate	C14H22O3	1.69196e+06	820813	532437	3.2714e+06	1.14111e+06	1.96299e+06	612827	859379	2.13903e+06	1.63652e+06
Omega Hydroxy Tetradecanoate (N-C14:0)	C14H28O3	732270	344386	491801	393984	419823	1.00041e+06	287780	699286	1.0013e+06	3.52653e+06
3(S)6(R)-Dihydroxy-Tetradec-8Z-Enoate/3(S)6(S)-Dihydroxy-Tetradec-8Z-Enoate	C14H26O4	8.79035e+06	1.88414e+07	1.19505e+07	1.26953e+07	1.26108e+07	9.70848e+06	6.54988e+06	1.07369e+07	1.06441e+07	7.96643e+06
Pentadecanoate	C15H30O2	8.67293e+06	8.94295e+06	8.50587e+06	9.60029e+06	7.25965e+06	7.3718e+06	3.85643e+06	1.18072e+07	8.28723e+06	8.56193e+06
Palmitoleate	C16H30O2	1.21083e+08	9.49606e+07	1.33512e+08	1.30418e+08	7.31007e+07	1.48937e+08	2.89622e+07	2.25938e+08	1.61913e+08	9.57297e+07
Palmitate	C16H32O2	1039369100	1311761138	1227538079	1154836462	1009547579	8.27082e+08	4.59337e+08	1272357327	9.32386e+08	1396672863
Omega Hydroxy Hexadecanoate (N-C16:0)	C16H32O3	3.01819e+06	2.49128e+06	2.03463e+06	3.61727e+06	2.30164e+06	3.41572e+06	1.23587e+06	3.18086e+06	3.93353e+06	6.35638e+06
11'-Carboxy-Alpha-Chromanol	C16H22O4	616089	796755	613134	409726	3.07975e+06	1.25484e+06	916516	597335	1.09873e+06	924552
Hexadecanedioic Acid	C16H30O4	316672	221061	176953	435634	241560	405829	75233.7	340967	351191	223601
Margarate	C17H34O2	8.45304e+06	9.46958e+06	9.69922e+06	1.15749e+07	7.04363e+06	6.66764e+06	2.75391e+06	9.01349e+06	7.75639e+06	1.1426e+07
Stearate	C18H36O2	2.15053e+08	2.96488e+08	2.71298e+08	2.35451e+08	2.42713e+08	1.82139e+08	1.04923e+08	2.35524e+08	2.05417e+08	5.40242e+08
12,13-Epoxy-9-Hydroperoxy-10E-Octadecenoate	C18H32O5	91978.4	169442	229818	203865	87551.4	115744	13776.4	2.59892e+06	174141	1000
8,11,14-Eicosatrienoic Acid (DGLA)	C20H34O2	1.4034e+07	1.06591e+07	9.6269e+06	1.21421e+07	9.84934e+06	2.31499e+07	1.34415e+07	1.46607e+07	2.56024e+07	4.09468e+07
Eicosenoic Acid	C20H38O2	8.69113e+06	7.22783e+06	4.24429e+06	7.18212e+06	3.56939e+06	5.21017e+06	2.60685e+06	6.4978e+06	5.64258e+06	1.51035e+07
Fructoselysine 3-Phosphate	C12H25N2O10P	1.43552e+06	1.74512e+06	1.25482e+06	4.06366e+06	4.36958e+06	315214	1.15338e+06	709527	322297	990338
UDP-Alpha-D-Xylose	C14H22N2O16P2	1000	1000	1000	1000	1000	1.67495e+06	1.48811e+06	1.35375e+06	1.60721e+06	980155
ADP-Ribose	C15H23N5O14P2	6.84309e+07	3.62966e+07	4.88025e+07	6.16019e+07	4.37082e+07	4.62051e+07	6.95811e+07	7.19565e+07	4.43089e+07	3.3599e+07
UDP-D-Glucuronate	C15H22N2O18P2	324857	462309	1000	394019	263406	3.10302e+06	4.51383e+06	5.78435e+06	3.16919e+06	2.02008e+06
NADH	C21H29N7O14P2	776194	705110	948643	1.46187e+06	799093	314626	983184	279743	246346	278032
NADPH	C21H30N7O17P3	1000	1000	1000	1000	1000	1000	1000	1000	1000	1000
Cholesterol Sulfate	C27H46O4S	540352	701282	108304	1.05086e+06	482126	762565	315778	296382	608828	1.26861e+06
5-Oxoproline/L-1-Pyrroline-3-Hydroxy-5-Carboxylate	C5H7NO3	3.2687e+06	2.64623e+06	1.69136e+06	3.77371e+06	2.37014e+06	6.98853e+06	9.91777e+06	7.13718e+06	8.68984e+06	6.28508e+06
Itaconate/Mesaconate	C5H6O4	5.38434e+06	4.23867e+06	2.69645e+06	5.29926e+06	4.86184e+06	8.62391e+06	1.05749e+07	1.14945e+07	9.66058e+06	1.02993e+07
L-4-Hydroxyglutamate Semialdehyde	C5H9NO4	7.32175e+08	4.94696e+08	2.25682e+08	4.36262e+08	3.62234e+08	1592510975	1418641988	2031089357	1629958773	1123074368
C5H10O5(6)	C5H10O5	1.17514e+06	1.03832e+06	839534	1.5336e+06	966935	366921	171443	180965	386821	143978
L-Arabinitol/Xylitol/D-Ribitol	C5H12O5	9.3849e+06	9.19931e+06	5.30672e+06	6.99628e+06	7.37297e+06	1.28695e+07	1.63656e+07	2.64952e+07	1.63603e+07	2.45872e+07
L-Xylonate/L-Lyxonate	C5H10O6	5.65408e+06	5.66875e+06	4.27868e+06	6.60813e+06	4.18587e+06	3.79964e+06	8.48914e+06	6.96354e+06	3.3896e+06	6.6736e+06
2-Deoxy-D-Ribose 5-Phosphate/2-Deoxy-D-Ribose 1-Phosphate	C5H11O7P	1.5389e+06	567733	829051	1.69631e+06	1.01209e+06	3.15959e+06	2.10985e+06	3.8234e+06	3.38546e+06	4.05243e+06
Ribose-Phosphate	C5H11O8P	6.69273e+07	4.15069e+07	3.40786e+07	4.79321e+07	4.28313e+07	9.63841e+07	4.2104e+07	7.10674e+07	1.01608e+08	6.36416e+07
3-Methyl-2-Oxopentanoate/4-Methyl-2-Oxopentanoate(Ketoleucine)	C6H10O3	2.60559e+07	2.81518e+07	5.26292e+07	9.62918e+07	5.70117e+07	6.06837e+07	3.13735e+07	2.71053e+07	6.00364e+07	8.34229e+07
L-Fucose/L-Fuculose	C6H12O5	866065	568681	601241	679824	567420	1.00154e+06	714560	1.2766e+06	1.2785e+06	906697
N-Formimidoyl-L-Glutamate	C6H10N2O4	389618	269836	167509	264273	186129	984869	1.38467e+06	1.74705e+06	789194	932920
N-Acetyl-L-Aspartate/2-Amino-3-Oxoadipate	C6H9NO5	2.11534e+07	3.06856e+07	1.31349e+07	1.65712e+07	1.34296e+07	1.78588e+07	28945567	1.0683e+07	1.74453e+07	4.04114e+06
3-Keto-Beta-D-Galactose/L-Gulonolactone	C6H10O6	730680	443347	185760	328451	292885	2.40593e+06	2.71325e+06	2.72344e+06	2.09176e+06	2.2865e+06
C6H12O6(5)	C6H12O6	4.24358e+08	3.3856e+08	1.86058e+08	1.74045e+08	3.73671e+08	1246077021	7.04187e+08	8.6328e+08	1425585793	1602021801
L-Iditol/D-Glucitol/Galactitol	C6H14O6	2.83292e+07	1.6525e+07	1.51741e+07	1.81034e+07	1.69391e+07	5.05131e+07	2.75025e+07	6.21171e+07	6.14888e+07	3.58555e+07
3-Dehydro-L-Gulonate/D-Glucuronate/L-Iduronate	C6H10O7	2.1409e+06	1.4827e+06	312887	535172	635845	4.34542e+06	3.66721e+06	3.71611e+06	4.1434e+06	3.37794e+06
Gulonate	C6H12O7	8.25016e+07	6.1546e+07	1.28502e+07	3.00954e+07	2.72912e+07	2.92287e+08	3.94654e+08	329268570	2.59388e+08	2.6471e+08
Methylisocitric Acid/2-Methylcitrate	C7H10O7	734852	418564	89881.2	182850	472195	289279	183085	208325	772287	311203
4-Hydroxyphenylacetate/2-Hydroxyphenylacetate/3,4-Dihydroxyphenylacetaldehyde	C8H8O3	2.50362e+06	2.14851e+06	1.47389e+06	2.08319e+06	1.99279e+06	1.84931e+06	1.0706e+06	1.40275e+06	1.8846e+06	1.03447e+06
4-Hydroxy-2-Nonenal/3,4-Epoxynonanal	C9H16O2	853459	590803	261494	607479	749325	742647	478373	552403	777102	284764
4(R)-Hydroxy-Dodec-6Z-Enoate/4(S)-Hydroxy-Dodec-6Z-Enoate	C12H22O3	1.71631e+06	362082	1.42713e+06	1.13474e+06	1.3955e+06	2.92624e+06	494097	1.83703e+06	3.16796e+06	4.47165e+06
C14H24O3(4)	C14H24O3	2.56469e+06	652579	2.11708e+06	2.22175e+06	2.10603e+06	4.19046e+06	506987	2.80816e+06	4.53238e+06	8.28577e+06
Linoleic Acid/Linoelaidic Acid (All Trans C18:2)/Octadecadienoate (N-C18:2)	C18H32O2	4.65057e+08	4.73833e+08	4.81281e+08	5.2133e+08	3.98786e+08	4.81015e+08	1.54423e+08	5.04622e+08	5.19689e+08	3.33828e+08
Oleic Acid/Elaidate/Trans-Vaccenate	C18H34O2	5.05581e+08	5.35871e+08	6.87056e+08	6.17842e+08	4.30059e+08	5.22108e+08	1.6835e+08	7.92946e+08	5.7771e+08	5.71024e+08
9(10)-Epome/12(13)-Epome	C18H32O3	1.71833e+07	3.49193e+07	2.30324e+07	3.49469e+07	2.7541e+07	1.67302e+07	1.06849e+07	5.83282e+07	1.82182e+07	1.34863e+07
9,10-Hydroxyoctadec-12(Z)-Enoate/12,13-Hydroxyoctadec-9(Z)-Enoate	C18H34O4	665459	617212	510585	871205	468893	482847	214493	2.1674e+06	616707	243303
Pristanic Acid	C19H38O2	818493	691059	381165	1.01785e+06	344269	343407	126084	409317	338473	663760
C20H30O2(4)	C20H30O2	1.8183e+07	9.38133e+06	6.39069e+06	9.80337e+06	6.59503e+06	3.09884e+07	9.70392e+06	1.14356e+07	3.38095e+07	1.82313e+07
Arachidonic Acid	C20H32O2	1.71845e+08	1.2587e+08	6.13442e+07	9.99975e+07	1.09361e+08	2.07231e+08	1.38725e+08	1.26887e+08	2.29659e+08	2.82101e+08
C20H30O3(6)	C20H30O3	722806	1.10516e+06	353354	1.64296e+06	755324	489614	443360	535522	502655	395858
C20H32O3(12)	C20H32O3	2.41022e+06	7.18787e+06	1.82166e+06	1.10545e+07	2.56751e+06	2.1009e+06	2.66479e+06	1.42644e+06	2.37321e+06	3.73763e+06
C20H30O4(18)	C20H30O4	131530	446501	93889.8	541525	93111.8	112939	702497	198920	58601.9	269418
Docosahexaenoate(DHA)	C22H32O2	7.16899e+07	4.20736e+07	4.28557e+07	5.24509e+07	5.12225e+07	1.41015e+08	4.46154e+07	5.56183e+07	1.55578e+08	1.51476e+08
Clupanodonic Acid/Docosa-4,7,10,13,16-Pentaenoic Acid	C22H34O2	2.14581e+07	1.36712e+07	9.91344e+06	1.34489e+07	1.04505e+07	3.78625e+07	1.47295e+07	1.13856e+07	4.09403e+07	2.58548e+07
UDP-D-Glucose/UDP-D-Galactose	C15H24N2O17P2	1.46984e+07	1.38207e+07	7.20896e+06	7.52229e+06	1.31217e+07	8.88847e+07	1.02976e+08	1.07889e+08	9.49115e+07	7.19485e+07
ADP-Mannose/GDP-L-Fucose/ADP Alpha-D-Glucoside	C16H25N5O15P2	57006.6	1000	1000	1000	1000	988682	915875	1.0151e+06	731378	772535
UDP-N-Acetyl-Alpha-D-Glucosamine/UDP-N-Acetyl-Alpha-D-Galactosamine	C17H27N3O17P2	4.39285e+07	3.03868e+07	9.326e+06	2.29665e+07	2.10106e+07	1.46611e+08	1.41826e+08	2.02846e+08	1.38402e+08	1.01161e+08
Taurodeoxycholic Acid/Taurochenodeoxycholate	C26H45NO6S	194493	43378.6	68852.4	149910	461559	176577	4375.85	4.50923e+06	126114	30039.6
Ercalcitriol	C28H44O3	89278.4	61210.4	67662.8	60094.2	63299	102341	89697.5	87760	78677.4	141297
L-Isoleucine/L-Leucine	C6H13NO2	829634531	7.38839e+08	5.44874e+08	6.01101e+08	535319832	1273542284	1388290787	1201783355	1413470786	8.71398e+08
Diphosphate	H4O7P2	2.24133e+08	2.31314e+08	2.17413e+08	3.35593e+08	1.96021e+08	1.59318e+08	1.7053e+08	2.22073e+08	1.75622e+08	1.43339e+08
L-Cysteate	C3H7NO5S	3.44262e+06	2.91673e+06	1.76807e+06	2.56879e+06	1.6927e+06	6.9967e+06	4.63616e+06	3.4006e+06	5.04373e+06	5.31806e+06
D-Glucuronate 1-Phosphate	C6H11O10P	427295	422498	604349	371441	798319	476300	355281	504244	438115	283467
N-Acetyl-L-Cystathionine	C9H16N2O5S	49698.3	52335.2	1000	6872.16	18598.2	87374.8	235891	151166	150682	81995.6
L-Glutamate	C5H9NO4	7.28346e+08	4.91616e+08	2.24556e+08	4.34572e+08	3.60172e+08	1579695595	1409339807	2017913921	1618026564	1110585190
Myo-Inositol	C6H12O6	4.22097e+08	3.37114e+08	1.84687e+08	1.72437e+08	3.72079e+08	1243137942	7.01078e+08	8.61369e+08	1422100481	1597731937
Uracil	C4H4N2O2	3.9375e+07	1.79529e+07	1.22537e+07	1.12893e+07	2.6066e+07	1.12564e+08	7.855e+07	1.01825e+08	1.20599e+08	1.14264e+08
Aspartate	C4H7NO4	1.69858e+08	1.05281e+08	8.36355e+07	5.68814e+07	8.6787e+07	190742690	223022802	2.8628e+08	1.98003e+08	7.97317e+07
Hypoxanthine	C5H4N4O	3.43239e+08	1.92334e+08	1.29669e+08	2.00036e+08	1.7714e+08	7.13772e+08	227755295	5.60292e+08	825244642	5.07241e+08
5-Amino-1-(5-Phospho-D-Ribosyl)Imidazole-4-Carboxamide	C9H15N4O8P	583479	445710	91764.4	282302	265668	2.32764e+06	1.52058e+06	4.48021e+06	2.07331e+06	4.08519e+06
IMP	C10H13N4O8P	1849546276	1222514373	1677328260	2397783899	1144133477	2.59855e+08	1.70036e+08	2.53231e+08	2.73831e+08	8.94068e+07
GMP	C10H14N5O8P	3.72702e+07	2.22772e+07	1.1787e+07	1.8462e+07	9.80443e+06	9.5058e+07	5.3793e+07	1.08491e+08	9.53758e+07	8.04318e+07
GDP	C10H15N5O11P2	2.84108e+06	3.95867e+06	4.22767e+06	3.0955e+06	5.73063e+06	4.52505e+06	1.07975e+07	8.35014e+06	4.15421e+06	4.22658e+06
GTP	C10H16N5O14P3	24408.6	59684.8	145839	61866.1	1.14979e+06	10221	998852	97911.3	49383.4	15891.1
AMP	C10H14N5O7P	1.5447e+08	5.1295e+08	3.45651e+08	1.31158e+08	2.3562e+08	1130981184	1238254305	1587072502	1158947927	8.4068e+08
ADP	C10H15N5O10P2	2.80837e+07	4.01732e+07	4.29141e+07	3.39419e+07	8.38844e+07	4.72564e+07	1.51036e+08	5.70494e+07	4.34829e+07	4.89372e+07
ATP	C10H16N5O13P3	1.32367e+06	2.09241e+06	2.97161e+06	1.97167e+06	2.08082e+07	1.76399e+06	2.27715e+07	2.74187e+06	3.18459e+06	2.07438e+06
CMP	C9H14N3O8P	3.24194e+07	2.3851e+07	1.05909e+07	1.37293e+07	7.14993e+06	8.50834e+07	4.71398e+07	7.29681e+07	8.80176e+07	5.01978e+07
CDP	C9H15N3O11P2	597889	914230	544978	944255	990620	3.3466e+06	1.27325e+07	6.95163e+06	3.61767e+06	2.90751e+06
CTP	C9H16N3O14P3	1000	1000	1000	1802	68352.4	9412.3	998188	41810.3	6133.2	35866
UMP	C9H13N2O9P	2.24773e+08	1.42178e+08	7.58391e+07	9.22241e+07	5.15067e+07	4.24365e+08	2.85863e+08	4.60566e+08	4.44729e+08	2.8092e+08
UDP	C9H14N2O12P2	2.89147e+06	7.08801e+06	3.22648e+06	4.27227e+06	6.67298e+06	1.87211e+07	86291197	3.88004e+07	1.82741e+07	1.6137e+07
UTP	C9H15N2O15P3	11238.7	100544	181142	111149	657840	272457	6.67436e+06	441772	90315.4	339243
dUDP	C9H14N2O11P2	1000	1000	1000	1000	1000	15185.2	1000	54930.6	22077.8	1000
Inosine	C10H12N4O5	3.1811e+08	222212656	1.22557e+08	1.46791e+08	153071161	663397815	230108309	547494476	7.28685e+08	639966720
Guanosine	C10H13N5O5	6.80733e+06	4.45335e+06	3.13109e+06	4.428e+06	4.65144e+06	2.74559e+07	4.72205e+06	1.71043e+07	2.84623e+07	3.08232e+07
Cytidine	C9H13N3O5	3.47186e+07	2.30872e+07	1.59997e+07	2.57623e+07	2.23051e+07	7.77316e+07	5.14952e+07	9.14672e+07	8.34008e+07	5.45761e+07
Uridine	C9H12N2O6	6.94171e+07	7.70491e+07	4.09724e+07	5.83842e+07	4.3114e+07	8.24239e+07	9.83908e+07	8.09915e+07	9.12566e+07	113515893
Thymidine	C10H14N2O5	2.5983e+06	1.84396e+06	4.34359e+06	3.57831e+06	4.30364e+06	1.49282e+06	2.80356e+06	4.48079e+06	1.79213e+06	3.14536e+06
Deoxyinosine	C10H12N4O4	2.56081e+06	1.1632e+06	477251	3.92739e+06	975716	6.74428e+06	2.31822e+06	6.41155e+06	7.44377e+06	6.92869e+06
Deoxyuridine	C9H12N2O5	2.02394e+06	1.65145e+06	3.74484e+06	2.74339e+06	3.2644e+06	1.16593e+06	1.6773e+06	2.32569e+06	1.19905e+06	1.63997e+06
Alpha-D-Glucose	C6H12O6	3.54952e+07	2.96788e+07	2.3566e+07	4.45839e+07	2.65289e+07	9.41111e+06	4.94407e+06	3.6245e+06	9.07779e+06	2.8272e+06
G6P/F6P	C6H13O9P	1536363194	1289509510	1644265701	1170546784	2329291332	9.31199e+07	1.52301e+08	7.95275e+07	9.7e+07	5.68221e+07
Beta-D-Fructose 1,6-Bisphosphate	C6H14O12P2	1.23061e+07	6.79464e+06	1.49776e+07	2.96179e+07	1.16688e+07	6.24758e+06	1.16646e+07	5.9845e+06	6.55361e+06	2.29942e+06
Dihydroxyacetone Phosphate	C3H7O6P	3.36593e+07	2.27576e+07	3.12516e+07	5.06586e+07	31088112	2.14226e+07	1.9813e+07	1.50602e+07	2.40493e+07	1.22745e+07
D-Glycerate 3-Phosphate/D-Glycerate 2-Phosphate	C3H7O7P	1.8134e+07	1.16858e+07	1.76765e+07	4.07969e+07	1.49571e+07	4.41888e+06	7.19376e+06	4.52999e+06	5.69432e+06	3.23753e+06
Phosphoenolpyruvate	C3H5O6P	1.90035e+06	1.38394e+06	2.30134e+06	4.34798e+06	2.37026e+06	249223	447936	115708	687460	274889
Pyruvate	C3H4O3	4.28572e+07	7.88609e+07	9.36017e+07	1.45237e+08	1.12954e+08	2.38414e+07	2.14699e+07	1.76002e+07	2.79732e+07	2.70704e+07
Lactate	C3H6O3	14139123953	12056514508	12077150059	19641106070	10447412877	9985259105	8758182576	7701097928	10180353046	9423955024
Citrate/Isocitrate	C6H8O7	365381137	2.47723e+08	1.84295e+08	3.92289e+08	2.60955e+08	5.21752e+08	569378359	7.61278e+08	6.75844e+08	5.97564e+08
Cis-Aconitate	C6H6O6	4.71303e+06	3.30491e+06	2.07038e+06	4988259	3.30296e+06	6.2846e+06	7.66008e+06	1.05551e+07	9.27699e+06	8.64964e+06
2-Oxoglutarate	C5H6O5	520085	438498	212786	607936	407539	2.3114e+06	2.14827e+06	1.85672e+06	1.77545e+06	2.52201e+06
Succinate	C4H6O4	6.88072e+07	4.78846e+07	4.66276e+07	3.89747e+07	4.89096e+07	4.9781e+07	5.68061e+07	80208306	7.74665e+07	6.59223e+07
Fumarate	C4H4O4	4.81263e+07	3.36877e+07	3.12338e+07	3.2966e+07	2.90394e+07	3.9729e+07	5.07017e+07	5.95454e+07	4.27962e+07	2.55558e+07
Malate	C4H6O5	3.52951e+08	256793291	2.3708e+08	2.5868e+08	2.16633e+08	2.97321e+08	3.70983e+08	4.40166e+08	3.07939e+08	2.03464e+08
2-Hydroxyglutarate	C5H8O5	6.44454e+06	4.90969e+06	3.65282e+06	7.48785e+06	4.80028e+06	7.29293e+06	9.93109e+06	9.4573e+06	8.03856e+06	1.38459e+07
Valine	C5H11NO2	8.1555e+07	8.10937e+07	5.76892e+07	7.11545e+07	6.4716e+07	1.48268e+08	1.48246e+08	1.16289e+08	1.68064e+08	1.1412e+08
dUMP	C9H13N2O8P	453035	259420	85246.9	75262.4	329838	1.62535e+06	972365	1.8006e+06	1.51427e+06	1.74726e+06
dTTP	C10H17N2O14P3	1000	1000	1000	1000	1000	1000	44855.2	1000	1000	1000
Propionic Acid	C3H6O2	1.18917e+08	9.48792e+07	9.51911e+07	6.70246e+07	1.05765e+08	8.61042e+07	9.82393e+07	1.18936e+08	108564590	93384934

## Sheet: Figure 1e
Mouse (Tumor) ID	Genotype	Tissue type	guanine	GMP	adenine	AMP	uracil	uridine	UMP	cytosine	CMP
410356	P7NP	Muscle	1.33999	1.87098	1.09739	0.559734	1.84104	1.20125	1.91616	1.30556	1.84746
410364	P7NP	Muscle	0.734862	1.11833	1.20824	1.85872	0.839413	1.33332	1.21204	0.816532	1.35918
410500	P7NP	Muscle	0.673576	0.591711	0.79393	1.2525	0.57294	0.70902	0.646517	0.652095	0.603537
410890	P7NP	Muscle	1.37395	0.926801	0.704669	0.475262	0.527848	1.01033	0.786197	1.42332	0.78238
410767	P7NP	Muscle	0.877625	0.492186	1.19577	0.85379	1.21876	0.74608	0.439087	0.802492	0.407447
410356	P7NP	Tumor	3.59744	4.77195	3.7899	4.09821	5.26312	1.42633	3.61765	2.54541	4.84858
410364	P7NP	Tumor	2.30109	2.70043	3.27379	4.48692	3.67273	1.70263	2.43694	1.72113	2.68632
410500	P7NP	Tumor	3.87332	5.44628	5.27118	5.75089	4.76098	1.40154	3.92626	3.18686	4.15818
410890	P7NP	Tumor	3.62882	4.7879	4.62719	4.19955	5.63881	1.57918	3.79125	2.22162	5.01579
410767	P7NP	Tumor	3.98899	4.03771	5.5102	3.04627	5.34259	1.96437	2.3948	2.50592	2.86058

## Sheet: Figure 1f
Mouse (Tumor) ID	Genotype	Tissue type	Arginine	Ornithine	Glutamate	GSA	Proline	Glycylproline	OH-GSA	OH-P5C
410356	P7NP	Muscle	0.676945	0.827805	1.62631	1.08809	1.08316	1.17465	1.6263	1.1886
410364	P7NP	Muscle	0.388655	1.20421	1.09772	1.43455	0.907341	0.950725	1.09881	0.962256
410500	P7NP	Muscle	0.750233	0.612178	0.501407	0.983479	0.94425	1.05422	0.501282	0.615034
410890	P7NP	Muscle	1.94727	1.3677	0.970346	0.493884	1.19423	1.04977	0.969018	1.37224
410767	P7NP	Muscle	1.2369	0.98811	0.804221		0.871011	0.770631	0.80459	0.861862
410356	P7NP	Tumor	0.748155	1.23267	3.52727	1.99841	3.35245	2.11475	3.53726	2.54126
410364	P7NP	Tumor	0.259869	3.66157	3.14689	1.92119	2.92937	2.26709	3.15107	3.60642
410500	P7NP	Tumor	0.584674	1.29897	4.50576	1.1553	2.91503	3.36459	4.51143	2.59531
410890	P7NP	Tumor	0.819596	1.39205	3.61286	0.757602	3.43357	1.8779	3.62044	3.15991
410767	P7NP	Tumor	0.567345	1.46609	2.4798	1.38647	2.46991	1.86358	2.49456	2.28546

## Sheet: Figure 1g
Mouse (Tumor) ID	Genotype	Tissue type	Glutamine (Gln)	Glutamate (Glu)	Glu/Gln
410356	P7NP	Muscle	0.842911	1.62631	0.93883
410364	P7NP	Muscle	0.831344	1.09772	0.642505
410500	P7NP	Muscle	1.31921	0.501407	0.184945
410890	P7NP	Muscle	1.08377	0.970346	0.435668
410767	P7NP	Muscle	0.922768	0.804221	0.424081
410356	P7NP	Tumor	0.255668	3.52727	6.71317
410364	P7NP	Tumor	0.418535	3.14689	3.6586
410500	P7NP	Tumor	0.704108	4.50576	3.11383
410890	P7NP	Tumor	0.257194	3.61286	6.83528
410767	P7NP	Tumor	0.25577	2.4798	4.71773

## Sheet: Figure 1h
Mouse (Tumor) ID	Genotype	Tissue type	GSSG	GSH	GSSG/GSH
410356	P7NP	Muscle	1.1084	1.24024	0.903204
410364	P7NP	Muscle	1.28048	1.19132	1.08627
410500	P7NP	Muscle	0.508706	0.660293	0.778621
410890	P7NP	Muscle	1.18033	0.939113	1.27023
410767	P7NP	Muscle	0.922087	0.969031	0.961678
410356	P7NP	Tumor	1.99565	1.62198	1.24347
410364	P7NP	Tumor	3.32641	2.61239	1.28687
410500	P7NP	Tumor	5.27807	2.75865	1.93363
410890	P7NP	Tumor	2.33438	1.89337	1.24604
410767	P7NP	Tumor	3.61694	2.40511	1.51985

## Sheet: Figure 1i
Mouse (Tumor) ID	Genotype	Tissue type	Ratio of BHB/AcAc
C57 #1	wildtype	Muscle	6.43373
C57 #2	wildtype	Muscle	4.31351
C57 #3	wildtype	Muscle	4.69157
C57 #4	wildtype	Muscle	3.77883
C57 #5	wildtype	Muscle	13.8948
C57 #1	wildtype	Sarcoma	27.5134
C57 #2	wildtype	Sarcoma	14.2724
C57 #3	wildtype	Sarcoma	15.7432
C57 #4	wildtype	Sarcoma	17.819
C57 #5	wildtype	Sarcoma	57.9916

## Sheet: Figure 2b
Mouse (Tumor) ID	Genotype	13C infusion	Tissue type	Glucose (mM)
410951	P7NP	13C-glucose	Plasma	6.34667
411044	P7NP	13C-glucose	Plasma	8.12006
411392	P7NP	13C-glucose	Plasma	9.93801
411383	P7NP	13C-glucose	Plasma	9.93064
411161	P7NP	13C-glucose	Plasma	9.91048

## Sheet: Figure 2d-2u
				G6P/F6P (% labeled)		Ribose-5-P (% labeled)		3PG/2PG (% labeled)		Serine (% labeled)		Glycine (% labeled)		Pyruvate (% labeled)		Alanine (% labeled)		⍺-ketoglutarate(% labeled)			Glutamate (% labeled)			Glutamine (% labeled)			Proline (% labeled)			Ornithine (% labeled)			Glutathione (% labeled)			Aspartate (% labeled)			Carbamoyl-aspartate (% labeled)			Dihydroorotate (% labeled)			UTP (% labeled)			Asparagine (% labeled)
Mouse (Tumor) ID	Genotype	13C infusion	Tissue type	M+0	M+6	M+0	M+5	M+0	M+3	M+0	M+3	M+0	M+2	M+0	M+3	M+0	M+3	M+2	M+3	M+4	M+2	M+3	M+4	M+2	M+3	M+4	M+2	M+3	M+4	M+2	M+3	M+4	M+2	M+3	M+4	M+2	M+3	M+4	M+2	M+3	M+4	M+2	M+3	M+4	M+2	M+3	M+4	M+2	M+3
410951	P7NP	13C-glucose	Muscle	67.085	11.5848	67.2902	8.70079	55.3679	33.9183	80.9605	5.07954	96.2991	3.14084	59.2922	28.9862	80.2152	11.4097	30.0162	5.83308	1.19973	33.0421	13.2639	6.15097	16.8535	6.07103	1.05702	3.92641	1.29704	0.569982	2.38635	0.107152	0	6.13462	1.74826	0.930029	21.6596	8.47174	2.01507	9.28288	0	0	0	0	0	4.11919	0.314797	0.179705	0.13	0
411044	P7NP	13C-glucose	Muscle	73.6152	9.53683	71.8732	8.83764	70.4553	21.1717	84.1017	4.11529	99.1962	0.408454	61.6231	26.4857	80.9333	10.5176	16.2818	0	0	31.438	10.7266	3.92439	17.8849	5.93747	1.12427	2.2494	0.701765	0.245241	0.505555	0	0	4.57954	0.991859	0.359603	23.4053	8.67953	1.84822	0	0	0	0	0	0	4.80599	0.310698	0	0	0
411392	P7NP	13C-glucose	Muscle	81.4775	3.035	75.0367	3.03887	77.8706	14.8657	70.5751	7.53157	93.6625	5.06779	67.6304	20.383	80.0816	10.6942	22.1542	0	0	27.2426	8.04129	2.30865	16.5025	6.94003	0.829166	2.61886	0.710991	0.12788	0	0	0	5.33425	1.17601	0.345321	16.9161	6.29545	0.749086	0	0	0	0	0	0	2.02192	0.570808	0	0	0
411383	P7NP	13C-glucose	Muscle	81.0418	4.70067	78.5331	3.82271	72.3383	18.9324	84.7778	3.44279	97.1364	1.411	71.0315	18.6918	86.6744	6.57903	12.7172	0.649858	0	18.2952	5.73474	1.58688	10.7447	4.2377	0.374146	2.01566	0.549442	0.127944	0	0	0	4.4878	0.950387	0.28697	10.8254	3.54898	0.410973	0	0	0	0	0	0	4.12307	0.209975	0	0	0
411161	P7NP	13C-glucose	Muscle	81.0301	5.50996	83.5759	3.67226	77.0784	16.395	84.9479	2.97406	98.5406	0.586972	71.0684	19.7439	87.3145	6.12815	0	0	0	18.3664	4.46282	1.07891	14.9297	5.85479	0.769772	1.25992	0.29001	0.0547183	0	0	0	3.11587	0.515079	0.0281208	14.8378	4.05314	0.312711	0	0	0	0	0	0	0.388336	0	0	0	0
410951	P7NP	13C-glucose	Tumor	79.831	5.46427	62.4489	9.73467	64.1943	27.2646	67.5776	9.63513	90.7145	8.84805	58.1683	29.3696	70.0869	19.9299	34.878	10.3614	3.65563	36.3943	16.0948	8.50478	16.8621	6.5368	1.33164	5.01687	1.80917	0.841285	2.47032	0.560582	0.0556678	8.9723	2.77697	1.55649	21.8309	9.15825	2.42046	16.1952	21.5166	3.45775	2.74927	3.05405	0	6.67228	1.76243	0.635886	0.38	0.05
411044	P7NP	13C-glucose	Tumor	39.9774	23.9917	47.5284	14.9604	51.4894	43.8289	43.7107	14.4048	77.4587	20.0596	10.2914	67.2149	52.2341	33.6965	38.4721	19.8661	9.63417	40.2858	18.9402	9.71067	20.0924	9.65829	1.84186	11.8426	4.689	2.34638	2.7265	0.410944	0	10.7646	3.66242	2.17115	25.2606	11.3703	2.61109	21.5529	19.2702	4.15953	11.3851	11.6487	1.30229	7.46646	4.17104	2.76124	0.81	0.18
411392	P7NP	13C-glucose	Tumor	36.5032	27.8767	54.6905	11.3065	28.8962	61.3179	62.1861	10.5574	88.4511	10.8039	7.05703	71.5626	43.1432	42.2138	41.9946	16.857	8.98406	42.8465	20.8532	11.5081	20.6626	8.0539	2.09718	7.19269	2.76851	1.3905	2.91016	0.559387	0.093556	8.55249	2.00973	0.830983	26.6644	12.1263	3.32906	20.6093	21.1762	2.35555	26.8073	19.8513	5.69856	7.47106	4.32999	1.5881	0.68	0.04
411383	P7NP	13C-glucose	Tumor	59.4065	16.7098	64.5418	8.78874	51.7028	42.5205	66.7962	9.54541	88.7787	9.59747	31.8566	51.1575	56.6215	31.594	31.3588	14.1185	6.3658	32.8511	15.0402	7.96133	16.2356	6.4424	1.41806	5.55072	2.03252	0.953657	1.96944	0.272932	0.099161	6.37976	1.6784	0.599474	21.1101	9.10024	2.44668	16.3573	14.5229	2.48865	17.0239	20.1345	3.16362	5.05707	2.8339	1.49955	0.76	0
411161	P7NP	13C-glucose	Tumor	42.2883	24.47	55.0257	11.3886	41.167	46.1549	65.0932	10.4022	88.4728	10.3627	22.9436	58.6329	47.0517	38.9826	38.0045	17.1287	8.76711	38.9169	18.8082	10.7516	18.1426	7.07251	1.81642	6.25543	2.39039	1.12959	2.60835	0.595529	0.044812	9.65614	3.00668	1.56469	23.0023	10.2809	2.8563	21.3428	23.2481	2.10375	26.6252	20.27	3.38839	9.02022	5.08239	1.52515	0.48	0
[truncated: 1 more columns]

## Sheet: Figure 3c-3t
				Glucose (% labeled)		G6P/F6P (% labeled)		Ribose-5-P (% labeled)		3PG/2PG (% labeled)		Serine (% labeled)		Glycine (% labeled)		Pyruvate (% labeled)		Alanine (% labeled)		⍺-ketoglutarate(% labeled)		Glutamate (% labeled)		Glutamine (% labeled)		Proline (% labeled)		Ornithine (% labeled)		Glutathione (% labeled)		Aspartate (% labeled)		Carbamoyl-aspartate (% labeled)		Dihydroorotate (% labeled)		UTP (% labeled)
Mouse (Tumor) ID	Genotype	13C infusion	Tissue type	M+0	M+2	M+2	M+3	M+2	M+3	M+2	M+3	M+2	M+3	M+2		M+2	M+3	M+2	M+3	M+3	M+5	M+3	M+5	M+0	M+5	M+3	M+5	M+3	M+5	M+3	M+5	M+2	M+4	M+2	M+4	M+2	M+4	M+2	M+4
412209	P7NP	13C-glutamine	Muscle	88.6257	1.26804	0	0.336165	0	0	3.52456	0.112897	0	0	0		0.331708	0.53663	0.223399	0.208071	0	7.30817	5.25225	11.4104	57.1728	31.9995	0.458906	1.18002	1.64142	7.07277	0.619588	0.579792	4.65478	4.50549	0	0	22.1502	0	2.90184	0
412293	P7NP	13C-glutamine	Muscle	71.3703	11.7282	0.142249	0.902917	0	0	5.88407	2.28406	0	0	0		2.65483	4.1778	0.461375	0.69424	0	3.77875	3.92269	7.63588	52.35	37.8144	0.323176	1.19911	0.765131	5.633	0.37805	0.465429	4.69558	2.27523	0	0	10.5686	0	1.94984	0
412295	P7NP	13C-glutamine	Muscle	86.2543	3.02742	0	0.279562	0	0	3.46725	0.052197	0	0	0		0.402666	0.620038	0.117291	0.246946	0.947933	7.85129	6.30663	12.9158	53.7121	35.6807	0.615779	1.46019	2.99407	8.02545	0.618117	0.806099	5.67387	5.85954	0	0	24.8885	0	3.32741	0
412388	P7NP	13C-glutamine	Muscle	87.2376	2.20011	0	0.211763	0	0	3.40668	0.018649	0.146599	0	0		0.425668	0.585878	0.275664	0.325179	1.61937	8.42582	7.42797	12.5202	56.5777	32.498	1.04823	2.22855	2.74586	6.02733	0.638217	0.734723	6.61383	5.39565	0	0	3.84715	0	3.77252	0
412751	P7NP	13C-glutamine	Muscle	87.1092	3.02552	0	0.29745	0	0	3.47137	0.0409092	0	0	0		0.620644	0.879189	0.187562	0.325043
																				0	5.82547	6.25346	10.3788	60.5199	29.2145	0.787936	1.80185	0.764617	4.72418	0.803798	0.857465	3.65222	2.36507	0	0	13.7485	0	4.52388	0
412209	P7NP	13C-glutamine	Tumor	89.9194	0	1.13112	1.37269	2.85209	1.62326	4.09909	0.300843	1.77758	1.76141	2.62947		4.25388	6.30743	3.25966	5.06587	13.8312	37.6399	17.8058	35.2293	49.8738	38.265	8.25967	17.96	8.64261	18.3675	4.42742	8.50182	18.1988	22.9494	0	8.12308	18.3445	14.3775	7.35703	0.463119
412293	P7NP	13C-glutamine	Tumor	64.412	15.4158	5.17267	7.02443	3.91845	2.89768	7.81167	4.28822	3.06518	3.26108	2.12298		6.86561	10.3573	3.78328	6.28801	10.1516	40.5725	14.4323	36.1189	37.8163	49.4786	2.36794	6.78621	3.61709	13.4157	2.31116	5.61441	16.1191	20.4583	0	21.641	13.6503	12.2229	4.72298	0.764687
412295	P7NP	13C-glutamine	Tumor	83.1151	4.49717	0.032847	0.928898	1.45879	1.95916	4.30552	1.02608	1.67113	0.934485	1.97555		3.38609	5.00173	2.59628	3.78169	9.5014	26.3495	17.0204	32.6084	50.4837	37.5892	2.96753	6.07221	4.27827	10.186	3.20659	5.94243	18.329	22.9636	0	15.0013	16.9835	9.77458	8.16309	0
412388	P7NP	13C-glutamine	Tumor	94.3424	0.870318	1.39838	1.51924	2.11182	1.54841	3.5907	0.229286	3.337	1.88964	3.08844		5.79062	7.4552	4.59742	6.8298	13.8651	38.0034	17.7263	34.8665	48.8616	38.963	4.96662	10.6537	5.34007	13.8358	3.36776	6.43444	19.6278	22.111	0	8.13532	22.1131	14.2797	7.64889	0.316533
412751	P7NP	13C-glutamine	Tumor	99.0377	0	2.14687	1.85424	2.92476	1.02067	3.72656	0.51604	3.52211	1.27866	4.1128		4.56383	5.60395	4.8732	6.96741	9.61577	31.6111	17.5486	31.684	56.2656	32.2066	4.903	9.62462	3.67769	11.1307	3.32826	5.53711	18.897	22.4041	0	0	21.8089	14.1907	6.33128	0

## Sheet: Figure 4c
Mouse (Tumor) ID	Genotype	13C infusion	Treatment	Glutathione (M+2…M+5) (% enrichment normalized to serum enrichment)	Glutamate (M+2…M+5) (% enrichment normalized to serum enrichment)	Proline (M+2…M+5) (% enrichment normalized to serum enrichment)
410951	P7NP	13C-glucose	0 Gy or - RT	13.7737	61.6766	9.49348
411044	P7NP	13C-glucose	0 Gy or - RT	17.3585	70.7251	18.9451
411392	P7NP	13C-glucose	0 Gy or - RT	11.566	54.367	7.40529
411383	P7NP	13C-glucose	0 Gy or - RT	8.80106	45.6165	6.75075
411161	P7NP	13C-glucose	0 Gy or - RT	14.6788	56.1507	8.77413
411163	P7NP	13C-glucose	10 Gy or + RT	11.8855	34.9797	5.49999
411171	P7NP	13C-glucose	10 Gy or + RT	15.6493	31.2062	2.99341
411180	P7NP	13C-glucose	10 Gy or + RT	15.5959	29.3351	4.66164
411415	P7NP	13C-glucose	10 Gy or + RT	11.9004	36.584	6.05084
411257	P7NP	13C-glucose	10 Gy or + RT	15.5046	50.7221	5.32825
412209	P7NP	13C-glutamine	0 Gy or - RT	10.1288	66.9152	32.4871
412293	P7NP	13C-glutamine	0 Gy or - RT	5.71074	64.8592	11.2261
412295	P7NP	13C-glutamine	0 Gy or - RT	8.4365	64.923	11.752
412388	P7NP	13C-glutamine	0 Gy or - RT	9.3026	69.847	20.3273
412751	P7NP	13C-glutamine	0 Gy or - RT	8.69441	63.5349	18.4653
412673	P7NP	13C-glutamine	10 Gy or + RT	6.16986	50.1808	10.1007
412780	P7NP	13C-glutamine	10 Gy or + RT	3.59893	46.6948	7.19616
412752	P7NP	13C-glutamine	10 Gy or + RT	7.44215	56.3171	14.5522
412753	P7NP	13C-glutamine	10 Gy or + RT	6.55681	54.4209	16.0132

[truncated: 28 more sheets: Figure 4d, Figure 5b, Figure 5c, Figure 5d, Figure 5f, Figure 5g, Figure 5i, Figure 5j, Figure 6a, Figure 6b, Figure 6c, Figure 6d, Figure 6e, Figure 6g-6j, Supplementary figure 1a, Supplementary figure 1b, Supplementary figure 1c-1d, Supplementary figure 2b-2d, Supplementary figure 2e, Supplementary figure 2f-2h …]
